# Supplementary material for: Branching principles of animal and plant networks identified by combining extensive data, machine learning and modelling
Source: J R Soc Interface. 2021 Jan 6;18(174):20200624. doi: 10.1098/rsif.2020.0624 (PMC7879751; doi:10.1098/rsif.2020.0624)
Supplement: Supplementary Material: Python Code [file rsif20200624supp3.py]

#!/usr/bin/env python3
# -*- coding: utf-8 -*-
"""
Created on Wed Nov 20 11:15:36 2019

@author: alexwork
"""

### The following blocks of code are copied from Jocelyn Shen's Jupyter Notebook file for performing Logistic Regression and Support Vector Machine.

#%%  ###### In this notebook, I will be using SVMs, PCA, and logistic regression to compare networks
from itertools import combinations, chain, product
import numpy as np
import matplotlib.pyplot as plt
import matplotlib as mpl
import pandas as pd
import seaborn as sns
from sklearn.linear_model import LinearRegression, LogisticRegression
from sklearn.metrics import accuracy_score, confusion_matrix, r2_score
from sklearn.svm import SVC
from sklearn.datasets import load_digits
from sklearn.datasets.samples_generator import make_blobs, make_moons, make_circles
from sklearn.metrics import accuracy_score, confusion_matrix
from sklearn.decomposition import PCA
#%matplotlib inline

#%%  ### FUNCTIONS:
def process(filename, t):
    df = pd.read_csv(filename)
    df_null = df[df.isnull().any(axis=1)]
    df = df.drop(df_null.index)
    if(t == 0):
        df = pd.concat([df['beta.ave'], df['beta.diff'], df['gamma.ave'], df['gamma.diff'], df['group']], axis=1, 
                               keys=['beta.ave', 'beta.diff', 'gamma.ave', 'gamma.diff', 'group'])
        classes = df['group'].unique()
        all_dataframe_names = []
        all_dataframes = []
        x = 1
        for class_ in classes:
            globals()['df%s' % x] =df[df.group == class_].sample(frac=1).reset_index(drop = True)
            exec("all_dataframe_names.append(df" + str(x) + "['group'][0])")
            all_dataframes.append("df" + str(x))
            x = x + 1 
    else:
        df = pd.concat([df['beta'], df['gamma'], df['group']], axis=1, 
                               keys=['beta', 'gamma', 'group'])
        classes = df['group'].unique()
        all_dataframe_names = []
        all_dataframes = []
        x = 1
        for class_ in classes:
            globals()['df_%s' % x] =df[df.group == class_].sample(frac=1).reset_index(drop = True)
            exec("all_dataframe_names.append(df_" + str(x) + "['group'][0])")
            all_dataframes.append("df_" + str(x))
            x = x + 1 
    return all_dataframe_names, all_dataframes

# list_df is the list of dataframes that we are comparing
# p_train is percentage to take as training set
def train_test_split(list_df, p_train):
    df_train = pd.DataFrame()
    df_test = pd.DataFrame()
    class_type = 0
    for dataframe in list_df:
        dataframe["type"] = np.asarray([class_type for x in range(0,dataframe.shape[0])])
        class_type = class_type + 1
        index = int(dataframe.shape[0]*(p_train/100.00))
        df_train = pd.concat([df_train, dataframe[:index]])
        df_test = pd.concat([df_test, dataframe[index:]])
    df_train = df_train.sample(frac=1).reset_index(drop=True)
    df_test = df_test.sample(frac=1).reset_index(drop=True)
    return df_train, df_test

def plot(list_training_sets, x1, x2, name, l1, l2):
    c = 0
    figure = plt.figure(figsize = (20,15))
    ax = figure.add_subplot(1,1,1)
    ax.tick_params(axis = 'y', labelsize = 25)
    ax.tick_params(axis='x', labelsize=25)
    for training_set in list_training_sets:
        if(c==0):
            #plt.scatter(training_set[x1], training_set[x2], label = c, s = 40, facecolors='none', edgecolors = 'b')
            ax.scatter(training_set[x1], training_set[x2], label = l1, color = 'b', s = 150)
        if(c==1):
            #plt.scatter(training_set[x1], training_set[x2], label = c, s = 40, facecolors='none', edgecolors = 'r')
            ax.scatter(training_set[x1], training_set[x2], label = l2, color = 'r', s = 150)
        c = c + 1
    ax.legend(loc=1, prop={'size': 50})
    figure.savefig(str(name + ".png"), dpi = 300)
    plt.show()
    
#training_combined['beta.ave'], training_combined['gamma.ave']
def plot_combined(x, y):
    figure = plt.figure(figsize = (20,15))
    plt.scatter(x, y, c = training_combined['type'], cmap = 'viridis' ,s = 150, label = training_combined['type'])
    plt.colorbar()
    plt.show()
    
#%%  ### Comparing the Networks
     ## df1: hht, df2: ml, df3: balsa, df4: pinon, df5: ponderosa, df6: GS Tips, df7: AS Tips, df8: Roots
     ## #### Load and Clean Datasets
     
all_df_names, all_dfs = process("filtered_grouped_asymmetric_scale_factor_values.csv", 0)
df1.head()

#%%  ### Combined asymmetric dataset

animals = pd.concat([df1, df2])
animals["type"] = np.asarray([0 for x in range(0,animals.shape[0])])
animals = animals.sample(frac=1).reset_index(drop=True)
animals.head()

plants = pd.concat([df3, df4, df5, df6, df7, df8])
plants["type"] = np.asarray([1 for x in range(0,plants.shape[0])])
plants = plants.sample(frac=1).reset_index(drop=True)
plants.head()

training_combined = combined[1000:]
testing_combined = combined[0:1000]

#%%  ### Purple: Animal, Yellow: Plant

plot_combined(training_combined['beta.ave'], training_combined['gamma.ave'])


#%%  # CREDITS: 
def plot_svc_decision_function(model, x1_min, x1_max, x2_min, x2_max, ax=None):
    if ax is None:
        ax = plt.gca()
    xlim = ax.get_xlim()
    ylim = ax.get_ylim()
    x = np.linspace(xlim[0], xlim[1], 30)
    y = np.linspace(ylim[0], ylim[1], 30)
    Y, X = np.meshgrid(y, x)
    xy = np.vstack([X.ravel(), Y.ravel()]).T
    P = model.decision_function(xy).reshape(X.shape)
    # plot decision boundary and margins
    ax.contour(X, Y, P, colors='k',
               levels=[0], 
               linestyles=['-'])
    ax.set_xlim(x1_min-.2, x1_max+.2)
    ax.set_ylim(x2_min-.2, x2_max+.2)
    
#%%    
def plot_heatmaps(ax, xx1, xx2, yy, level):
    ax.contourf(xx1, xx2, yy, levels = [0,level], colors = '#315b03')
    ax.contourf(xx1, xx2, yy, levels = [1-level,1], colors = '#73069b')

#%%
# training_x1 and training_x2 are beta.ave, gamma.ave, beta.diff, or gamma.diff
def SVM(training, testing, x1, x2, l1, l2, ker, deg, gam, c, level):
    X = [training[x1].as_matrix(), training[x2].as_matrix()]
    X = np.transpose(X)
    Y = training['type'].as_matrix()
    clf = SVC(kernel=ker, degree = deg, gamma = gam, C = c, probability = True)
    clf.fit(X, Y)
    x_axis_name = x1
    y_axis_name = x2
    GRANULARITY = 50
    x1_min, x1_max, x2_min, x2_max = (testing[x_axis_name].min(),testing[x_axis_name].max(),testing[y_axis_name].min(),testing[y_axis_name].max())
    xx1, xx2 = np.meshgrid(np.linspace(x1_min-.2, x1_max+.2, GRANULARITY),np.linspace(x2_min-.2, x2_max+.2, GRANULARITY))
    xx1_col = xx1.ravel()
    xx2_col = xx2.ravel()
    
    #Calculating probabilities
    prob = clf.predict_proba(testing[[x1, x2]])
    prob_0 = []
    for n in prob:
        prob_0.append(n[0])
    testing['probabilities'] = prob_0 
    pred = clf.predict(testing[[x1, x2]])
    testing['prediction'] = pred 
    accuracy_score = clf.score(np.transpose([testing[x1].as_matrix(),testing[x2].as_matrix()]), testing['type'].as_matrix())
    print(accuracy_score)
    testing = testing[[x1, x2, 'group', 'type', 'probabilities', 'prediction']]
    testing.to_csv("svm_" + l1 + "_vs_" + l2 +"_" + x1 + "_vs_" + x2 + str(accuracy_score) + ".csv", sep = ',')    
    X_columns = np.c_[xx1_col, xx2_col]   
    yy = clf.predict_proba(X_columns).T[0] 
    yy = yy.reshape(xx1.shape)
    
    #Plotting
    colors = {1:'r', 0:'b'}
    figure = plt.figure(figsize = (30,20))
    mpl.rcParams['lines.linewidth'] = 5
    plt.grid(True)
    ax = figure.add_subplot(1,1,1)
    plt.tight_layout(pad = 9)
    x_axis_name = x1
    y_axis_name = x2
    ax.set_xlim(-0.5, 0.5)
    ax.set_ylim(0, 1.5)
    ax.tick_params(axis = 'y', labelsize = 60)
    ax.tick_params(axis='x', labelsize = 60)
    #plot_heatmap(testing, x1, x2, ax, .45)
    plot_heatmaps(ax, xx1, xx2, yy, level)
    in_threshold = testing.loc[testing['probabilities']<=level].append(testing.loc[testing['probabilities']>=1-level])
    not_in_threshold = testing.loc[testing['probabilities']>level].loc[testing.loc[testing['probabilities']>level]['probabilities']<1-level]
    classified_plants = in_threshold.loc[in_threshold['type']==1]
    classified_animals = in_threshold.loc[in_threshold['type']==0]
    correctly_classified = classified_plants.loc[classified_plants['prediction']==1].append(classified_animals.loc[classified_animals['prediction']==0])
    misclassified = classified_plants.loc[classified_plants['prediction']==0].append(classified_animals.loc[classified_animals['prediction']==1])
    plt.scatter(testing[x1], testing[x2], s= 1000, facecolors='none', edgecolors='k', linewidths = 1.5)
 #   ax.scatter(not_in_threshold[x1], not_in_threshold[x2], label = l1, color = 'k', s = 100, marker = 's')
    ax.scatter(correctly_classified[x1], correctly_classified[x2], label = l2, color = 'k', s = 1000, marker = '+')
    ax.scatter(misclassified[x1], misclassified[x2], label = l2, color = 'r', s = 1000, marker = '_')
    ax.set_axisbelow(True)
    #ax.legend(loc=1, prop={'size': 50})
    
#    plot_svc_decision_function(clf, x1_min, x1_max, x2_min, x2_max)
    
    figure.savefig("svm_" + l1 + "_vs_" + l2 +"_" + x1 + "_vs_" + x2 + str(level)+ ".png", dpi = 300)
    return testing

#%%
    
colors = {1:'r', 0:'b'}
def LogReg(training, testing, x1, x2, l1, l2, func, level):
    X_data = None
    y = training['type']
    test = None
    y_test = testing['type']
    x_axis_name = x1
    y_axis_name = x2
    if func == 'poly_2':
        training["X1^2"] = training[x1]**2
        training["X2^2"] = training[x2]**2
        training["XY"] = training[x1]*training[x2]
        testing["X1^2"] = testing[x1]**2
        testing["X2^2"] = testing[x2]**2
        testing["XY"] = testing[x1]*testing[x2]
        X_data = training[[x1, x2, "X1^2", "X2^2", "XY"]]
        test = testing[[x1, x2, "X1^2", "X2^2", "XY"]]
    #Create grid
    logreg = LogisticRegression()
    model = logreg.fit(X_data,y)
    GRANULARITY = 50
    x1_min, x1_max, x2_min, x2_max = (testing[x_axis_name].min(),testing[x_axis_name].max(),testing[y_axis_name].min(),testing[y_axis_name].max())
    xx1, xx2 = np.meshgrid(np.linspace(x1_min-.2, x1_max+.2, GRANULARITY),np.linspace(x2_min-.2, x2_max+.2, GRANULARITY))
    xx1_col = xx1.ravel()
    xx2_col = xx2.ravel()
    #Predict
    X_columns = None
    if func == "lin":
        X_columns = np.c_[xx1_col, xx2_col]   
    if func == "poly_2":
        X_columns = np.c_[xx1_col, xx2_col, xx1_col**2, xx2_col**2, xx1_col*xx2_col]
    if func == "eli":
        X_columns = np.c_[xx1_col, xx2_col, xx1_col**2, xx2_col**2]
    if func == "rec":
        X_columns = np.c_[xx1_col, xx2_col, 1/(xx2_col)]
    if func == "exp":
        X_columns = np.c_[xx1_col, xx2_col, np.exp((-1)*xx2_col)]
    if func == "trig":
        X_columns = np.c_[xx1_col, xx2_col, np.sin(xx1_col), np.cos(xx2_col)]
    yy = model.predict_proba(X_columns).T[0] 
    yy = yy.reshape(xx1.shape)
    #Plot figure
    figure = plt.figure(figsize = (30,20))
    ax = figure.add_subplot(1,1,1)
    plt.grid(True)
    mpl.rcParams['lines.linewidth'] = 5
    plt.tight_layout(pad = 9)
    ax.set_xlim(-0.5, 0.5)
    ax.set_ylim(0, 1.5)
    ax.tick_params(axis = 'y', labelsize = 60)
    ax.tick_params(axis='x', labelsize=60)
    #Plot contours
    #ax.contour(xx1, xx2, yy, levels=[.5])
    plot_heatmaps(ax, xx1, xx2, yy, level)
    #contour = ax.contourf(xx1, xx2, yy, 100, cmap="RdBu",vmin=0, vmax=1)
    #ax_c = figure.colorbar(contour)
    #Plot scatter plot of original dataset
    #ax.scatter(training[x_axis_name],training[y_axis_name], c = training['type'].map(colors), s = 100) 
    
    in_threshold = testing.loc[testing['probabilities']<=level].append(testing.loc[testing['probabilities']>=1-level])
    not_in_threshold = testing.loc[testing['probabilities']>level].loc[testing.loc[testing['probabilities']>level]['probabilities']<1-level]
    classified_plants = in_threshold.loc[in_threshold['type']==1]
    classified_animals = in_threshold.loc[in_threshold['type']==0]
    correctly_classified = classified_plants.loc[classified_plants['prediction']==1].append(classified_animals.loc[classified_animals['prediction']==0])
    misclassified = classified_plants.loc[classified_plants['prediction']==0].append(classified_animals.loc[classified_animals['prediction']==1])
    plt.scatter(testing[x1], testing[x2], s=1000, facecolors='none', edgecolors='k')
#    ax.scatter(not_in_threshold[x1], not_in_threshold[x2], color = 'k', s = 100, marker = 's')
    ax.scatter(correctly_classified[x1], correctly_classified[x2], color = 'k', s = 1000, marker = '+')
    ax.scatter(misclassified[x1], misclassified[x2], color = 'r', s = 1000, marker = '_')
    ax.set_axisbelow(True)
   
    #ax.legend(loc=1, prop={'size': 50})
    figure.savefig("logreg_" + l1 + "_vs_" + l2 +"_" + x1 + "_vs_" + x2 + str(level) + ".png", dpi = 300)
    plt.show()
    
    #Print accuracy score
    accuracy_score = logreg.score(test,y_test)
    print(accuracy_score)
    prob = model.predict_proba(test)
    prob_0 = []
    for n in prob:
        prob_0.append(n[0])
    pred = model.predict(test)
    testing['probabilities'] = prob_0 
    testing['prediction'] = pred 
    testing = testing[[x1, x2, 'group', 'type', 'probabilities', 'prediction']]
    testing.to_csv("logreg_" + l1 + "_vs_" + l2 +"_" + x1 + "_vs_" + x2 + str(accuracy_score) +  ".csv", sep = ',')
    return testing

#%%  ### 100-95% and 0-5%, would only want to have color for the scores within those two ranges, and just use one solid color for each range, similar to that being done in the examples provided.  There will be a large amount of uncolored space (aside from the data points) and that is the point.  Then do again but for 100-90% and 0-10% to visualize how we include more points with an increase in threshold value.  Then repeat again for 100-85% and 0-15%, 100-80% and 0-20%, 100-75% and 0-25%, and so one until 100-50% and 0-50% is reached, and the plot space is “split-in-half” with the two solid colors.  This increase in boundary area is demonstrated in the attached graphs by the increase in contour region size and number.  Feel free to use the same colors of green and purple too.
    
#%%  ###  Animal: Blue, Plant: Red
    
bins = [.05, .1, .15, .2, .25, .3, .35, .4, .45, 0.5]
for b in bins:
    SVM(training_combined, testing_combined, 'beta.diff', 'beta.ave', 'animal', 'plant', 'poly', 2, .5, 1, b)
    LogReg(training_combined, testing_combined, 'beta.diff', 'beta.ave',"animal", "plant", 'poly_2', b)

#%%
# training_x1 and training_x2 are beta.ave, gamma.ave, beta.diff, or gamma.diff
beta_ave_beta_diff_SVM = SVM(training_combined, testing_combined, 'beta.diff', 'beta.ave', 'animal', 'plant', 'poly', 2, .5, 1, .5)
beta_ave_beta_diff_SVM.to_csv("beta_ave_beta_diff_SVM.csv", sep = ',')

#%%

beta_ave_beta_diff_LogReg = LogReg(training_combined, testing_combined, 'beta.diff', 'beta.ave',"animal", "plant", 'poly_2', .5)
beta_ave_beta_diff_LogReg.to_csv("beta_ave_beta_diff_LogReg.csv", sep = ',')
